# Supplementary material for: Live Triple Gene-Deleted Pseudorabies Virus-Vectored Subunit PCV2b and CSFV Vaccine Undergoes an Abortive Replication Cycle in the TG Neurons following Latency Reactivation
Source: Viruses. 2023 Feb 8;15(2):473. doi: 10.3390/v15020473 (PMC9963255; doi:10.3390/v15020473)
Supplement: Supplementary file 1 [file viruses-15-00473-s001.zip]

Archive with 1 entries (1 files):
- Supplementary data PRVtmv+ latency reactivation study 12.07.2022.pptx
